# Supplementary material for: The Heartrate Reaction to Acute Stress in Horned Passalus Beetles (Odontotaenius disjunctus) is Negatively Affected by a Naturally-Occurring Nematode Parasite
Source: Insects. 2017 Oct 18;8(4):110. doi: 10.3390/insects8040110 (PMC5746793; doi:10.3390/insects8040110)
Supplement: Supplementary file 1 [file insects-08-00110-s001.zip]

Archive with 1 entries (1 files):
- insects-215049-supplementary.wmv
